# Supplementary material for: Evaluation of Antiproliferative Potentials Associated with the Volatile Compounds of Lantana camara Flowers: Selective In Vitro Activity
Source: Molecules. 2024 Nov 18;29(22):5431. doi: 10.3390/molecules29225431 (PMC11597665; doi:10.3390/molecules29225431)
Supplement: Supplementary file 1 [file molecules-29-05431-s001.zip]

Archive with 1 entries (1 files):
- molecules-3236381-supplementary.pdf
